# Supplementary material for: Toughening colloidal gels using rough building blocks
Source: Nat Commun. 2023 Aug 31;14:5309. doi: 10.1038/s41467-023-41098-9 (PMC10471594; doi:10.1038/s41467-023-41098-9)
Supplement: Supplementary file 3 — Source data [file 41467_2023_41098_MOESM3_ESM.xlsx]

## Sheet: Figure 2a.
SMOOTH	SMOOTH	ROUGH	ROUGH
Shear Stress	G'	Shear Stress	G'
[Pa]	[Pa]	[Pa]	[Pa]
15 v%	15 v%	15 v%	15 v%
0,01015	332,22	0,00989	258,52
0,01457	319,61	0,01147	245,91
0,02199	353,96	0,01434	260,49
0,03197	353,81	0,01682	251,35
0,04582	353,26	0,02186	267,86
0,06747	344,55	0,02492	251
0,09918	302,65	0,02972	247,9
0,14403	195,92	0,03614	245,2
0,16649	11,377	0,04342	244,57
0,2461	0,72463	0,05128	240,12
		0,06259	246,83
		0,07552	249,15
		0,09096	252,17
		0,1089	251,18
		0,13068	250,27
		0,15967	224,56
		0,18998	229,36
		0,22799	232,19
		0,27375	234,27
		0,32904	235,59
		0,39477	236,87
		0,47603	236,63
		0,573	239,02
		0,688	240,01
		0,82505	239,62
		1,0049	237,92
		1,1968	235,08
		1,44	231,36
		1,7274	225,94
		2,0736	218,06
		2,4922	209,33
		2,9858	197,63
		3,576	182,58
		4,2801	160,3
		4,8601	98,187
		3,8282	0,56243

## Sheet: Figure 2b.
Volume fraction	Plateau modulus	Plateau modulus (STD)	Plateau modulus	Plateau modulus (STD)
[-]	[%]		[%]
	Smooth particles		Rough particles
0.05			5,65	2,77
0.1	59,352	2,076	192,62	8,29
0.15	332,22	14,2	236	17,13
0.2	2042,7	150	1112	60,98
0.25	4615,1	298	3414	199,22
0.3	11705	831,95	9181	844,37

## Sheet: Figure 2c.
Volume fraction	Yield strain
[-]	[%]	[%]
	Smooth particles	Rough particles
0.05		0,06
0.1	0,0146	0,5
0.15	0,0675	1,7
0.2	0,4326	6,2
0.25	2,294	9,9
0.3	3,141	12,5

## Sheet: Figure 2d.
Time	Strain	Strain	Strain	Strain	Strain	Strain	Strain	Strain	Strain
[s]	[%]	[%]	[%]	[%]	[%]	[%]	[%]	[%]	[%]
	1 Pa	2 Pa	3 Pa	4 Pa	5 Pa	6 Pa	10 Pa	15 Pa	20 Pa
0,01	0,00116	0,0033	0,00356	0,00577	0,00739	0,00747	0,0118	0,019	0,0253
0,021	0,00587	0,0118	0,0162	0,0243	0,0316	0,0347	0,0534	0,0839	0,111
0,033	0,0126	0,0209	0,0374	0,0561	0,0759	0,0783	0,107	0,179	0,242
0,046	0,0197	0,0288	0,0623	0,101	0,142	0,137	0,163	0,313	0,438
0,06	0,0245	0,0291	0,09	0,16	0,234	0,218	0,232	0,497	0,713
0,076	0,0244	0,0238	0,125	0,242	0,362	0,332	0,324	0,763	1,11
0,093	0,0211	0,0196	0,164	0,343	0,526	0,477	0,443	1,11	1,64
0,111	0,0192	0,0197	0,211	0,47	0,731	0,659	0,592	1,56	2,31
0,131	0,0208	0,0261	0,266	0,628	0,993	0,889	0,788	2,13	3,19
0,153	0,0235	0,0291	0,33	0,825	1,33	1,18	1,04	2,88	4,32
0,177	0,0221	0,0262	0,405	1,06	1,74	1,54	1,36	3,82	5,75
0,203	0,0215	0,025	0,489	1,35	2,23	1,98	1,75	4,97	7,53
0,231	0,0234	0,0283	0,586	1,7	2,82	2,51	2,24	6,38	9,72
0,262	0,0239	0,0288	0,699	2,12	3,55	3,15	2,85	8,14	12,5
0,296	0,0227	0,0282	0,827	2,62	4,43	3,93	3,59	10,3	15,9
0,333	0,0242	0,0299	0,97	3,21	5,47	4,85	4,49	12,9	20
0,373	0,024	0,0307	1,13	3,9	6,67	5,91	5,56	16	25,1
0,417	0,0244	0,0308	1,31	4,7	8,11	7,16	6,86	19,8	31,3
0,465	0,0246	0,031	1,52	5,63	9,76	8,6	8,39	24,4	38,9
0,517	0,0252	0,0328	1,73	6,67	11,7	10,2	10,2	29,9	48,1
0,574	0,0242	0,0326	1,97	7,86	13,8	12,1	12,3	36,6	59,4
0,636	0,0258	0,0335	2,22	9,16	16,3	14,2	14,8	44,6	73,1
0,704	0,0255	0,0339	2,5	10,6	19	16,5	17,7	54,3	90,1
0,777	0,0257	0,0357	2,77	12,1	21,9	19,1	21,1	66	110
0,858	0,0266	0,0351	3,05	13,7	25,2	22	25,1	80,5	136
0,946	0,0268	0,0356	3,32	15,2	28,7	25,3	29,8	98,2	166
1,042	0,0268	0,0373	3,57	16,7	32,5	29	35,4	120	204
1,146	0,0272	0,0386	3,78	18	36,4	33,1	42,1	146	250
1,26	0,0283	0,0395	3,93	19,1	40,7	38	50,2	179	306
1,384	0,0276	0,0402	4,03	19,9	45,2	43,7	60,3	219	375
1,52	0,0286	0,0408	4,07	20,2	50,1	50,3	72,7	269	458
1,667	0,0285	0,0412	4,09	20,2	55,4	58,3	88,4	330	559
1,83	0,0288	0,0427	4,11	20,2	61,1	68	108	405	683
2,006	0,0296	0,0434	4,12	20,2	67,4	80	134	496	833
2,198	0,0297	0,0443	4,14	20,2	74,2	94,9	166	609	1020
2,408	0,03	0,044	4,16	20,2	81,6	114	208	747	1240
2,637	0,0302	0,0457	4,17	20,2	89,6	137	261	915	1500
2,886	0,0308	0,0472	4,19	20,2	98,4	168	328	1120	1820
3,158	0,0312	0,0474	4,21	20,2	108	207	413	1370	2210
3,455	0,0318	0,0487	4,22	20,2	119	257	522	1670	2670
3,779	0,032	0,0509	4,25	20,3	130	322	659	2040	3230
4,132	0,0321	0,0521	4,27	20,3	142	405	830	2480	3900
4,517	0,0328	0,0525	4,29	20,3	155	511	1050	3020	4700
4,937	0,0336	0,0535	4,31	20,3	170	646	1310	3670	5660
5,396	0,0345	0,0559	4,34	20,3	188	817	1650	4460	6800
5,896	0,035	0,0566	4,36	20,3	211	1030	2060	5390	8160
6,441	0,0351	0,0586	4,39	20,3	242	1300	2560	6520	9790
7,036	0,0355	0,0597	4,42	20,3	281	1640	3180	7870	11700
7,685	0,0361	0,0623	4,45	20,3	331	2050	3930	9470	14000
8,392	0,0368	0,0631	4,47	20,4	397	2560	4850	11400	16800
9,165	0,0373	0,0651	4,51	20,4	483	3180	5950	13700	20000
10,007	0,0378	0,0667	4,54	20,4	591	3930	7280	16400	23800
10,926	0,0388	0,07	4,58	20,4	727	4850	8870	19600	28300
11,929	0,0395	0,0711	4,61	20,4	910	5950	10800	23300	33600
13,022	0,0401	0,0735	4,65	20,4	1160	7280	13100	27800	39800
14,215	0,0402	0,0763	4,69	20,4	1490	8870	15800	33100	47100
15,516	0,0412	0,0785	4,72	20,5	1950	10800	19000	39300	55600
16,935	0,0422	0,0813	4,76	20,5	2550	13000	22800	46500	65700
18,483	0,0429	0,0836	4,8	20,5	3350	15700	27300	55100	77500
20,171	0,0436	0,0859	4,85	20,5	4390	18800	32600	65000	91300
22,013	0,0439	0,0894	4,89	20,5	5770	22400	38800	76600	107000
24,023	0,0446	0,0916	4,94	20,6	7560	26600	45900	90100	126000
26,215	0,0458	0,0945	4,99	20,6	9820	31500	54300	106000	148000
28,605	0,0464	0,0988	5,03	20,6	12700	37100	64000	124000	174000
31,213	0,0475	0,101	5,08	20,6	16300	43600	75200	145000	203000
34,057	0,0478	0,105	5,13	20,6	20700	51100	88200	170000	237000
37,162	0,0485	0,109	5,18	20,7	26200	59800	103000	198000	277000
40,547	0,0494	0,114	5,23	20,7	32800	69700	120000	231000	323000
44,239	0,051	0,118	5,28	20,7	40700	81000	140000	269000	377000
48,267	0,0513	0,122	5,33	20,8	50000	93800	162000	313000	440000
52,661	0,053	0,127	5,39	20,8	61000	108000	187000	364000	512000
57,454	0,0544	0,131	5,44	20,8	73800	125000	216000	423000	597000
62,682	0,0566	0,136	5,5	20,9	88600	144000	249000	490000	695000
68,384	0,057	0,141	5,55	20,9	106000	165000	287000	566000	809000
74,606	0,0587	0,146	5,61	20,9	125000	188000	329000	654000	942000
81,392	0,0596	0,152	5,67	21	147000	215000	377000	755000	1100000
88,795	0,0611	0,158	5,72	21	173000	244000	431000	871000	1270000
96,869	0,0622	0,164	5,78	21	201000	277000	492000	1000000	1480000
105,678	0,0641	0,172	5,84	21,1	233000	314000	560000	1160000	1720000
115,286	0,0655	0,179	5,9	21,1	268000	355000	636000	1330000	2000000
125,766	0,0665	0,185	5,96	21,2	307000	400000	722000	1530000	2330000
137,199	0,0683	0,193	6,02	21,2	351000	451000	819000	1760000	2700000
149,67	0,0695	0,203	6,08	21,3	398000	507000	927000	2020000	3130000
163,274	0,0721	0,212	6,14	21,3	449000	568000	1050000	2320000	3630000
178,113	0,0736	0,22	6,2	21,4	504000	636000	1180000	2660000	4210000
194,3	0,0757	0,229	6,26	21,4	563000	711000	1340000	3050000	4880000
211,957	0,0776	0,239	6,32	21,5	626000	793000	1500000	3490000	5650000
231,218	0,0794	0,249	6,38	21,5	693000	881000	1690000	3990000	6530000
252,227	0,082	0,263	6,44	21,6	763000	977000	1900000	4560000	7550000
275,146	0,0834	0,277	6,5	21,6	838000	1080000	2140000	5200000	8720000
300,146	0,0848	0,288	6,57	21,7	917000	1190000	2390000	5920000	1,01E7

## Sheet: Figure 2e.
Time	Strain	Strain	Strain	Strain	Strain	Strain	Strain	Strain	Strain	Strain	Strain	Strain	Strain	Strain	Strain
[s]	[%]	[%]	[%]	[%]	[%]	[%]	[%]	[%]	[%]	[%]	[%]	[%]	[%]	[%]	[%]
	1 Pa	2 Pa	3 Pa	4 Pa	5 Pa	6 Pa	10 Pa	20 Pa	50 Pa	100 Pa	130 Pa	150 Pa	170 Pa	180 Pa	190 Pa
0,01	0,00112	0,00243	0,00279	0,00438	0,00551	0,00662	0,0101	0,02	0,0482	0,0972	0,128	0,145	0,167	0,183	0,201
0,021	0,00438	0,00826	0,0113	0,0148	0,0177	0,0215	0,0364	0,0619	0,103	0,235	0,349	0,389	0,533	0,653	0,756
0,033	0,00714	0,0125	0,0154	0,0181	0,0202	0,0264	0,0444	0,0626	0,0466	0,165	0,343	0,389	0,779	1,14	1,56
0,046	0,00595	0,0105	0,0103	0,0112	0,0108	0,016	0,0273	0,0347	0,0557	0,128	0,25	0,292	0,783	1,47	2,68
0,06	0,00359	0,00506	0,00641	0,00799	0,0097	0,0119	0,0196	0,0454	0,0895	0,211	0,327	0,368	0,719	1,57	4,23
0,076	0,0031	0,00558	0,0106	0,0146	0,0175	0,0217	0,0352	0,0584	0,0493	0,156	0,316	0,365	0,783	1,52	6,42
0,093	0,00593	0,0102	0,013	0,0143	0,0148	0,0206	0,0351	0,0439	0,0858	0,189	0,307	0,352	0,778	1,55	9,31
0,11	0,00633	0,00954	0,00894	0,0104	0,0125	0,015	0,0258	0,0547	0,0582	0,174	0,33	0,378	0,781	1,58	13
0,131	0,00463	0,00661	0,0106	0,0144	0,0178	0,0215	0,0352	0,0514	0,0812	0,191	0,319	0,366	0,797	1,58	17,9
0,153	0,00483	0,00967	0,0122	0,0135	0,0134	0,019	0,0317	0,0538	0,0682	0,176	0,325	0,373	0,8	1,6	24,4
0,177	0,00604	0,00936	0,0106	0,0133	0,0161	0,0202	0,0332	0,0511	0,0705	0,191	0,334	0,381	0,805	1,61	32,7
0,203	0,0047	0,00803	0,012	0,014	0,0143	0,0197	0,0326	0,0545	0,0775	0,191	0,328	0,379	0,816	1,62	43,3
0,231	0,00617	0,00954	0,0106	0,0134	0,0163	0,02	0,0339	0,0531	0,0763	0,186	0,332	0,382	0,821	1,64	56,6
0,262	0,00576	0,0085	0,012	0,0136	0,0156	0,0194	0,0324	0,0544	0,0747	0,188	0,337	0,387	0,828	1,65	73,6
0,296	0,00491	0,00948	0,0115	0,0144	0,016	0,0208	0,0346	0,0549	0,0752	0,191	0,339	0,39	0,836	1,67	94,9
0,333	0,00491	0,00854	0,0113	0,0142	0,0163	0,0204	0,0346	0,0552	0,0764	0,193	0,34	0,393	0,842	1,68	121
0,373	0,00612	0,009	0,0118	0,0139	0,016	0,0204	0,0335	0,0552	0,0781	0,195	0,342	0,396	0,851	1,7	154
0,417	0,00528	0,0094	0,0121	0,0144	0,0162	0,0209	0,0345	0,0557	0,0783	0,197	0,346	0,398	0,858	1,71	194
0,465	0,00501	0,00896	0,0115	0,0142	0,016	0,0205	0,0346	0,0555	0,0794	0,198	0,347	0,403	0,866	1,73	243
0,517	0,00544	0,00953	0,0127	0,0141	0,0167	0,021	0,0348	0,056	0,0804	0,2	0,35	0,406	0,874	1,74	303
0,574	0,00546	0,00925	0,0123	0,0148	0,0163	0,0209	0,0351	0,0556	0,0806	0,202	0,352	0,409	0,882	1,76	376
0,636	0,00571	0,0098	0,0121	0,0152	0,0168	0,0211	0,0351	0,057	0,0814	0,203	0,355	0,412	0,892	1,78	464
0,704	0,00587	0,00941	0,0121	0,0148	0,0165	0,021	0,035	0,0562	0,0821	0,204	0,357	0,416	0,899	1,8	571
0,777	0,00554	0,00968	0,0122	0,0149	0,017	0,0218	0,0355	0,0573	0,0822	0,205	0,361	0,419	0,909	1,82	697
0,858	0,0058	0,00959	0,0124	0,0149	0,0171	0,0216	0,0355	0,0571	0,0833	0,208	0,363	0,424	0,917	1,83	852
0,946	0,00531	0,0098	0,0122	0,0153	0,0167	0,0217	0,0361	0,0577	0,0834	0,209	0,366	0,427	0,926	1,85	1040
1,042	0,00588	0,00959	0,0125	0,0155	0,0172	0,0221	0,0367	0,0585	0,0842	0,211	0,368	0,43	0,937	1,87	1260
1,146	0,00661	0,01	0,0119	0,0153	0,0174	0,0221	0,0364	0,0592	0,0849	0,212	0,371	0,434	0,946	1,89	1530
1,26	0,00626	0,00943	0,0121	0,0152	0,0175	0,022	0,0366	0,0588	0,0859	0,213	0,373	0,439	0,956	1,92	1840
1,385	0,00662	0,0101	0,0127	0,0152	0,0176	0,0227	0,0366	0,0594	0,0866	0,216	0,377	0,443	0,967	1,94	2230
1,52	0,00589	0,00979	0,0125	0,0154	0,0178	0,0223	0,0369	0,0595	0,0869	0,217	0,379	0,446	0,978	1,96	2680
1,668	0,00564	0,00996	0,0131	0,0156	0,018	0,0229	0,0372	0,0593	0,0875	0,22	0,382	0,45	0,988	1,99	3220
1,83	0,00662	0,0103	0,0128	0,0155	0,0175	0,0224	0,0371	0,0597	0,0881	0,221	0,384	0,454	1	2,01	3870
2,006	0,00563	0,00992	0,0129	0,0156	0,0174	0,0231	0,0379	0,0603	0,0894	0,222	0,387	0,46	1,01	2,04	4640
2,198	0,00589	0,0101	0,0128	0,0161	0,0178	0,0233	0,0374	0,0606	0,0897	0,225	0,39	0,463	1,02	2,07	5560
2,408	0,00624	0,0102	0,0132	0,0158	0,0179	0,0229	0,0378	0,0603	0,0904	0,227	0,394	0,469	1,04	2,1	6670
2,637	0,00615	0,0105	0,0128	0,0159	0,0182	0,0234	0,0378	0,0609	0,0917	0,229	0,397	0,473	1,05	2,13	7980
2,886	0,0059	0,0102	0,0129	0,0164	0,0185	0,0237	0,0381	0,0611	0,0925	0,23	0,4	0,478	1,06	2,16	9530
3,158	0,00572	0,0105	0,0128	0,016	0,0184	0,0233	0,0385	0,0612	0,0925	0,233	0,403	0,483	1,08	2,19	11400
3,455	0,00655	0,0103	0,0132	0,0162	0,0183	0,0234	0,0387	0,0613	0,0938	0,234	0,407	0,488	1,09	2,23	13600
3,779	0,00651	0,0105	0,013	0,0163	0,0187	0,0237	0,0387	0,0617	0,094	0,236	0,409	0,493	1,11	2,26	16200
4,132	0,00642	0,0104	0,0127	0,0162	0,019	0,0236	0,039	0,0619	0,095	0,239	0,414	0,499	1,12	2,3	19300
4,517	0,00659	0,0108	0,0136	0,0164	0,0185	0,0242	0,0395	0,0623	0,0959	0,241	0,417	0,504	1,14	2,34	23000
4,937	0,00642	0,0105	0,0137	0,0161	0,0189	0,0244	0,0395	0,0622	0,0971	0,243	0,421	0,51	1,16	2,38	27300
5,396	0,00696	0,0101	0,0137	0,0166	0,0186	0,024	0,0398	0,0628	0,0977	0,245	0,424	0,517	1,18	2,43	32500
5,896	0,00686	0,0101	0,0138	0,0165	0,0193	0,0244	0,0402	0,0639	0,0991	0,247	0,428	0,523	1,19	2,47	38600
6,441	0,00674	0,0105	0,0138	0,017	0,0192	0,0247	0,0403	0,0652	0,0998	0,249	0,432	0,529	1,21	2,52	45900
7,036	0,00682	0,0102	0,0137	0,0165	0,0193	0,0246	0,0405	0,0666	0,101	0,251	0,436	0,536	1,23	2,58	54400
7,685	0,00627	0,01	0,0135	0,0162	0,0194	0,0252	0,041	0,0675	0,101	0,253	0,44	0,543	1,25	2,63	64600
8,393	0,00621	0,0103	0,0138	0,017	0,0196	0,0253	0,0411	0,0672	0,102	0,255	0,444	0,549	1,28	2,7	76500
9,165	0,00624	0,0107	0,0137	0,0169	0,0194	0,0255	0,042	0,0676	0,104	0,258	0,449	0,557	1,3	2,76	90700
10,007	0,00612	0,0107	0,0139	0,0164	0,0196	0,0254	0,0419	0,0681	0,105	0,261	0,453	0,565	1,33	2,83	107000
10,926	0,00618	0,0111	0,0141	0,0164	0,0198	0,0255	0,0423	0,0694	0,106	0,264	0,457	0,572	1,35	2,91	127000
11,929	0,00588	0,0109	0,0142	0,0164	0,0199	0,0254	0,0429	0,0702	0,107	0,266	0,462	0,58	1,38	2,99	150000
13,022	0,00612	0,0116	0,0145	0,017	0,02	0,0256	0,0434	0,0711	0,108	0,268	0,467	0,588	1,41	3,08	178000
14,215	0,00566	0,0112	0,0151	0,017	0,0213	0,0259	0,0435	0,0741	0,11	0,271	0,472	0,598	1,45	3,18	210000
15,516	0,00586	0,0113	0,0145	0,0173	0,0218	0,0261	0,0432	0,0749	0,111	0,273	0,477	0,607	1,48	3,29	248000
16,935	0,0053	0,0117	0,0141	0,0173	0,0219	0,0267	0,044	0,0762	0,112	0,276	0,482	0,617	1,52	3,41	294000
18,483	0,00544	0,0115	0,0144	0,0182	0,0214	0,0269	0,044	0,076	0,113	0,279	0,487	0,626	1,56	3,54	347000
20,171	0,00566	0,0111	0,0143	0,0177	0,0215	0,0269	0,044	0,0774	0,114	0,282	0,493	0,636	1,61	3,69	409000
22,013	0,00601	0,0112	0,014	0,0178	0,0216	0,0271	0,0448	0,0773	0,115	0,285	0,498	0,646	1,66	3,86	483000
24,023	0,00567	0,0106	0,0143	0,0179	0,0216	0,0265	0,0454	0,078	0,117	0,289	0,504	0,657	1,71	4,04	570000
26,215	0,00522	0,0111	0,0145	0,0182	0,022	0,0272	0,0455	0,0791	0,118	0,292	0,51	0,669	1,77	4,25	672000
28,605	0,00568	0,0114	0,0149	0,018	0,0221	0,0267	0,0457	0,0784	0,119	0,294	0,516	0,681	1,85	4,49	792000
31,213	0,00566	0,0113	0,0151	0,0177	0,0221	0,0273	0,0455	0,0787	0,12	0,297	0,523	0,693	1,93	4,75	932000
34,058	0,00554	0,012	0,0149	0,0183	0,0216	0,0279	0,046	0,0807	0,122	0,301	0,53	0,706	2,02	5,06	1100000
37,162	0,0055	0,0124	0,0149	0,0185	0,0216	0,0283	0,0472	0,0796	0,123	0,305	0,536	0,719	2,12	5,41	1290000
40,547	0,00563	0,0118	0,0147	0,0186	0,0219	0,0289	0,047	0,0799	0,124	0,308	0,543	0,733	2,23	5,82	1520000
44,239	0,00515	0,0115	0,0144	0,0186	0,0214	0,0292	0,0473	0,0827	0,126	0,31	0,551	0,747	2,35	6,3	1780000
48,267	0,00476	0,0117	0,0145	0,019	0,0216	0,0288	0,0475	0,0828	0,128	0,315	0,558	0,763	2,48	6,87	2080000
52,661	0,00492	0,0113	0,0151	0,019	0,0221	0,0299	0,0479	0,0833	0,129	0,318	0,566	0,78	2,62	7,56	2440000
57,454	0,00441	0,0114	0,0155	0,0189	0,0224	0,0297	0,0488	0,0829	0,131	0,322	0,575	0,811	2,79	8,4	2860000
62,682	0,00471	0,012	0,0155	0,0194	0,0225	0,0304	0,0491	0,0833	0,132	0,325	0,589	0,838	2,97	9,45	3340000
68,385	0,00432	0,0124	0,0154	0,0196	0,022	0,0304	0,0498	0,0829	0,134	0,33	0,6	0,861	3,17	10,8	3900000
74,606	0,004	0,0129	0,0152	0,0193	0,0226	0,0308	0,05	0,0851	0,135	0,334	0,609	0,889	3,4	12,6	4550000
81,391	0,00393	0,0128	0,0161	0,0194	0,0227	0,0307	0,0512	0,085	0,137	0,337	0,62	0,917	3,66	15	5300000
88,795	0,00421	0,0127	0,0161	0,0199	0,023	0,0314	0,0511	0,088	0,139	0,343	0,63	0,946	3,95	18,9	6160000
96,869	0,00381	0,0126	0,0161	0,0202	0,0236	0,032	0,0509	0,0875	0,14	0,346	0,642	0,977	4,27	352	7160000
105,678	0,00415	0,0121	0,0163	0,0205	0,0242	0,0315	0,0516	0,0874	0,143	0,35	0,652	1,03	4,64	90400	8310000
115,286	0,0041	0,0131	0,0159	0,0203	0,0239	0,0316	0,052	0,0886	0,145	0,354	0,663	1,08	5,05	349000	9630000
125,766	0,00342	0,0115	0,0163	0,0209	0,0239	0,0316	0,0525	0,0894	0,147	0,359	0,676	1,13	5,51		1,11E7
137,199	0,00359	0,0126	0,0158	0,0207	0,0246	0,032	0,0527	0,0893	0,149	0,367	0,689	1,18	6,08		1,29E7
149,67	0,00318	0,0117	0,0164	0,0214	0,0246	0,0323	0,0531	0,0902	0,151	0,372	0,704	1,24	6,8		1,48E7
163,274	0,00212	0,0119	0,0164	0,0216	0,0251	0,0325	0,0542	0,0927	0,152	0,377	0,718	1,29	7,7		1,7E7
178,112	0,00308	0,0109	0,0165	0,0209	0,025	0,0327	0,0543	0,0939	0,154	0,382	0,735	1,36	8,71		1,95E7
194,3	0,00321	0,0118	0,0162	0,0212	0,0252	0,0336	0,0546	0,0955	0,156	0,39	0,752	1,44	9,89		2,23E7
211,957	0,00359	0,0114	0,0163	0,0217	0,0261	0,0338	0,0561	0,0958	0,159	0,394	0,776	1,54	11,3		2,55E7
231,218	0,00292	0,0124	0,0172	0,0217	0,0265	0,0337	0,0564	0,096	0,162	0,401	0,795	1,68	12,8		2,9E7
252,228	0,00248	0,0126	0,0167	0,0217	0,0264	0,0346	0,0575	0,097	0,163	0,407	0,816	1,86	14,7		3,28E7
275,146	0,00222	0,0123	0,017	0,0208	0,0268	0,0343	0,0586	0,0977	0,166	0,415	0,835	2,1	16,8		3,71E7
300,146	0,00255	0,0113	0,0177	0,0209	0,0275	0,0343	0,0594	0,0991	0,168	0,424	0,865	2,37	19,7		4,18E7

## Sheet: Figure 3a.
Smooth_Time	Smooth_Storage	Smooth_Loss	Smooth_Strain
-0,833	2	6,3	111
-0,667	1,9	5,3	107
-0,5	1,8	4,7	103
-0,333	1,7	4,5	101
-0,167	1,6	4,4	101
0	1,5	4,2	101
0,017	0	6,2	NaN
0,034	5,2	6,2	27,8
0,051	2,6	2,1	27,1
0,068	0,8	1,5	26,4
0,085	0	1,9	NaN
0,103	0	2,9	NaN
0,121	0	5	NaN
0,139	0	3,7	NaN
0,158	0	3,5	NaN
0,176	0	5,5	NaN
0,195	0	3,6	NaN
0,214	0	4,5	NaN
0,234	0	6	NaN
0,253	0	4,9	NaN
0,273	0	7,4	NaN
0,293	0	8,4	NaN
0,313	0	9,3	NaN
0,334	13	0	NaN
0,355	12,4	0	NaN
0,376	17,9	0	NaN
0,397	25	0	NaN
0,419	29,6	0	NaN
0,441	53,9	0	NaN
0,463	59,6	0	NaN
0,485	80,2	0	NaN
0,508	86,9	0	NaN
0,531	187,9	0	NaN
0,554	388	0	NaN
0,578	623,9	0	NaN
0,601	628,4	1475,7	0
0,626	695,7	1339,8	0,0029
0,65	889,6	459,7	0,0074
0,675	702,5	571,7	0,0087
0,7	736,3	441,4	0,0112
0,725	666,5	446,1	0,0122
0,751	686,9	456	0,0125
0,777	700,8	403,4	0,0126
0,803	745,7	423,5	0,0125
0,83	783,5	401,8	0,0124
0,857	800,8	427,5	0,0122
0,884	825,8	395,8	0,0121
0,912	837,6	399,5	0,0118
0,94	848,6	384,1	0,0117
0,968	830,9	385,4	0,0114
0,997	836,8	391,4	0,0114
1,026	848,8	401,3	0,0111
1,055	822,7	380,2	0,011
1,085	732	418,6	0,0108
1,115	717,4	418,4	0,0107
1,145	710,9	424,8	0,0106
1,176	784,8	458,1	0,0105
1,208	809	426,1	0,0105
1,239	807,7	431,6	0,0104
1,271	776	390,6	0,0103
1,304	781,1	426,3	0,0103
1,337	822,8	440,1	0,0102
1,37	831,4	423,5	0,0102
1,403	871,8	403,7	0,0102
1,438	898,5	411,8	0,0101
1,472	907,5	424,5	0,0101
1,507	915,5	421,8	0,0101
1,542	929,4	425,6	0,0101
1,578	911,3	388,7	0,0101
1,614	867,6	420,7	0,0101
1,651	894,2	436,1	0,0101
1,688	930,6	481,5	0,0101
1,726	938,3	471,6	0,0101
1,764	917,6	480,7	0,0101
1,803	915,4	484,5	0,0101
1,842	923,5	492,6	0,0101
1,881	970	449,8	0,0101
1,921	876,5	449,6	0,0101
1,962	848,8	456,7	0,0101
2,003	892,2	575,6	0,0101
2,044	961,6	530,6	0,0101
2,086	869,8	542,8	0,0101
2,129	915,5	576	0,0101
2,172	925,3	539	0,01
2,216	974,9	475,5	0,01
2,26	1001,5	491,6	0,0101
2,305	991,7	503,6	0,0101
2,35	978,1	540,7	0,0101
2,396	1031,8	566,4	0,0101
2,442	1096,6	553,2	0,0101
2,489	1062,9	503,5	0,01
2,537	1074,7	498,9	0,01
2,585	1056	501	0,0101
2,633	1074,2	502,1	0,0101
2,683	1071,4	516	0,0101
2,733	1059,7	574,5	0,0101
2,783	1069,7	514,2	0,0101
2,835	1016,8	509,8	0,01
2,886	891,7	552,2	0,0101
2,939	933,8	536,4	0,01
2,992	1035,4	461,5	0,01
3,046	1080,8	404,1	0,0101
3,1	1092,7	507,2	0,0101
3,156	1116,4	411,6	0,0101
3,211	1081,2	536,7	0,0101
3,268	1083,2	503,6	0,01
3,325	973,5	454,6	0,0101
3,383	887,7	513,6	0,0101
3,442	861,5	502,3	0,0101
3,501	884,4	516,5	0,0101
3,561	889,6	501	0,0101
3,622	863,4	476,8	0,01
3,684	908,6	560,3	0,0101
3,746	930,4	481,1	0,01
3,809	957,2	459,5	0,0101
3,873	1043,4	432,4	0,01
3,938	974,7	473,5	0,0101
4,004	1001,7	472,2	0,0101
4,07	1088,6	470,1	0,0101
4,137	1083,1	473,4	0,0101
4,205	1088,1	471	0,0101
4,274	1029,1	438,6	0,0101
4,344	1117,2	504,9	0,0101
4,414	951,6	485,7	0,0101
4,486	890,3	475,4	0,01
4,558	966,2	486,4	0,0101
4,631	1028,2	414,6	0,0101
4,706	1078,9	486	0,0101
4,781	1071,7	423,8	0,0101
4,857	1043,9	557	0,0101
4,934	958,7	518,4	0,0101
5,012	962,1	571,8	0,01
5,09	1000,7	552,5	0,01
5,17	1119,9	500,9	0,01
5,251	1182,2	480	0,0101
5,333	910,8	523,8	0,0101
5,416	1013,4	541,9	0,0101
5,5	893,3	515,3	0,0101
5,585	1048,5	561,6	0,0101
5,671	1152,4	427	0,01
5,758	1181,6	468,9	0,0101
5,846	1178,3	510,4	0,0101
5,935	1143,8	563,4	0,0101
6,026	1132,2	554,4	0,0101
6,117	1074,9	547,6	0,0101
6,21	1117,1	585,4	0,0101
6,303	987,3	442,9	0,01
6,398	1028,5	486,5	0,0101
6,494	1160,8	493,8	0,0101
6,592	1115,8	485	0,0101
6,69	1139,6	553	0,0101
6,79	957,4	564,5	0,01
6,891	1004,4	462,1	0,01
6,993	1055,4	492,1	0,01
7,096	1180,7	474,1	0,0101
7,201	1136,2	465,6	0,0101
7,307	1024,8	461,3	0,0101
7,415	908,1	561,6	0,01
7,523	1063,2	491	0,01
7,633	1180,9	561,6	0,0101
7,745	1050	558,1	0,0101
7,858	1177,7	540,4	0,01
7,972	1237,1	492,5	0,01
8,088	1281,6	479,5	0,0101
8,205	1280,4	508,3	0,0101
8,323	1166,9	520,2	0,0101
8,443	1235,3	476,2	0,0101
8,565	1259,9	535,9	0,0101
8,688	1270,2	535,6	0,0101
8,812	1087,7	525,8	0,01
8,938	1161,2	458,6	0,01
9,066	1097,7	591,6	0,0101
9,195	1111,2	543,4	0,0101
9,326	1248,3	485,1	0,01
9,458	1305,9	524,3	0,0101
9,592	1276,1	576,6	0,0101
9,728	1356,5	632,1	0,0101
9,865	1353,3	654,9	0,0101
10,005	1309,5	647,1	0,0101
10,145	1284,4	648,3	0,01
10,288	1425,5	644	0,0101
10,432	1366,9	619,3	0,0101
10,579	1260,1	614,2	0,0101
10,727	1424,1	628,4	0,0101
10,876	1393,9	724,3	0,0101
11,028	1424	774,4	0,0101
11,182	1434,4	732,3	0,01
11,337	1449,4	689	0,0101
11,495	1490,5	718,5	0,0101
11,654	1438,1	815,2	0,0101
11,815	1274,4	664,9	0,0101
11,979	1396,3	684	0,01
12,144	1617,8	632	0,0101
12,311	1540,2	644,3	0,0101
12,481	1588	567	0,0101
12,652	1587,1	636,6	0,0101
12,826	1524,1	609,7	0,0101
13,002	1546,6	543,2	0,01
13,18	1463,9	554,3	0,01
13,36	1553	609,9	0,0101
13,543	1547,4	730,8	0,0101
13,728	1465,8	699	0,0101
13,915	1494,4	635	0,0101
14,104	1417,7	596,4	0,01
14,296	971,5	510,3	0,0101
14,49	1231,8	651,4	0,0101
14,687	1333,6	597,7	0,0101
14,886	1346,3	698,1	0,0101
15,087	1669,4	717,3	0,01
15,291	1671,9	818,9	0,0101
15,498	1477,6	658,2	0,0101
15,707	1676,6	737,8	0,0101
15,918	1748,1	710	0,0101
16,133	1656,2	857,4	0,0101
16,349	1743,1	778,4	0,0101
16,569	1549,9	865,6	0,0101
16,791	1662,6	749,9	0,0101
17,017	1679,7	687,2	0,0101
17,244	1496,6	793,6	0,01
17,475	1643,3	746	0,01
17,709	1579,3	745,8	0,0101
17,945	1586,2	652,6	0,0101
18,185	1750,5	824,1	0,01
18,427	1760,9	741,4	0,01
18,673	1650,3	702,7	0,0101
18,921	1615,3	707,5	0,0101
19,173	1718,7	684,8	0,0101
19,427	1723,6	699,6	0,0101
19,685	1751,9	770,2	0,0101
19,946	1793,7	848,7	0,0101
20,21	1752,3	833,5	0,0101
20,478	1480,2	898,8	0,0101
20,749	1836,7	723,5	0,0101
21,023	1575,8	779,5	0,0101
21,301	1576,6	831,1	0,0101
21,582	1569,7	709,7	0,0101
21,866	1584,3	683,2	0,0101
22,154	1536,6	773,2	0,0101
22,446	1841,7	732,4	0,0101
22,741	1950,1	792,9	0,0101
23,04	1920,5	797	0,0101
23,343	1894,3	945,5	0,0101
23,65	1805	834,6	0,0101
23,96	1782	882,1	0,0101
24,274	1830,9	794,8	0,0101
24,592	1890,1	709,7	0,01
24,914	2050,6	755,6	0,0101
25,24	2013	908,8	0,0101
25,57	1973,8	938,4	0,0101
25,904	2049,6	913,7	0,0101
26,242	2195,4	830	0,0101
26,585	2105	752	0,0101
26,931	2085,8	753,3	0,01
27,282	2140,5	748,4	0,0101
27,638	2075,7	766,8	0,0101
27,997	2159,3	793,4	0,0101
28,362	1978,7	875,3	0,0101
28,73	1777,4	783,9	0,0101
29,104	2047,3	788,4	0,0101
29,482	1667,7	995,3	0,0101
29,864	1647,9	914,9	0,0101
30,252	1941,2	791,1	0,0101
30,644	2087,2	792,2	0,0101
31,041	2057	790,1	0,0101
31,443	2101,4	825,9	0,01
31,85	2081,9	827,6	0,0101
32,262	1880,5	879,1	0,0101
32,679	2186,6	802,7	0,01
33,101	1992,9	839,3	0,01
33,529	2183,7	1014,8	0,0101
33,962	2074,2	798,7	0,0101
34,4	2059,9	1017,4	0,0101
34,844	2104,7	706	0,0101
35,293	2244,5	972,8	0,0101
35,748	2265	975	0,0101
36,208	2110,4	812,2	0,0101
36,674	1885,9	927,3	0,0101
37,146	2272,8	863,7	0,01
37,624	2244,8	856,5	0,0101
38,108	2309,8	969,7	0,0101
38,598	2054,1	1162,6	0,0101
39,093	2324,3	1081,8	0,0101
39,595	2489,5	1062,7	0,0101
40,104	2446,8	943,4	0,01
40,618	2404,8	1069,6	0,0101
41,139	2111,5	995,8	0,0101
41,666	2266,7	1004,1	0,0101
42,2	2132,6	864,3	0,0101
42,741	2551,5	894,8	0,0101
43,288	2133,9	917,3	0,0101
43,842	2078,8	1060,6	0,0101
44,403	2015,8	832,5	0,01
44,971	2322,8	821,7	0,0101
45,546	2193	1145,1	0,01
46,128	2310,9	1149,2	0,0101
46,717	2392,7	1072,3	0,0101
47,314	2618,6	894,9	0,0101
47,918	2551,3	865,1	0,0101
48,529	2125,1	1006,4	0,01
49,148	2260,1	955,8	0,0101
49,775	2526	1068,6	0,0101
50,41	1970,3	925,2	0,0101

## Sheet: Figure 3b.
RB_Time	RB_Storgae	RB_Loss	RB_Strain
-0,833	6	22,4	111
-0,667	5	19	107
-0,5	6	18,4	103
-0,333	6	18,8	101
-0,167	6	19,4	101
0	6	19,3	101
0,033	22	43,4	0,01
0,067	0	5,1	NaN
0,101	0	11,5	NaN
0,135	0	15,6	NaN
0,17	0	8,1	NaN
0,205	0	10,5	NaN
0,24	20	0	NaN
0,275	26	0	NaN
0,311	44	0	NaN
0,347	77	0	NaN
0,384	104	0	NaN
0,421	182	0	NaN
0,458	424	0	NaN
0,495	687	0	NaN
0,533	1208	0,1	NaN
0,571	3448	0,2	NaN
0,61	21132	1026,1	NaN
0,649	9479	157,5	0,01
0,688	7970	1478,7	0,0084
0,728	7094	1432,2	0,0114
0,768	6995	1371,8	0,0122
0,808	7011	1428,3	0,0122
0,849	6997	1456,2	0,0121
0,89	7079	1366,8	0,0119
0,931	7072	1395,2	0,0115
0,973	7131	1446,4	0,0112
1,015	7154	1433	0,0111
1,058	7199	1452,3	0,0109
1,101	7264	1361,2	0,0108
1,144	7239	1387,2	0,0106
1,188	7315	1395,9	0,0104
1,232	7369	1423,4	0,0103
1,276	7390	1431,7	0,0103
1,321	7433	1374,6	0,0102
1,367	7462	1358,2	0,0102
1,412	7477	1377,2	0,0102
1,459	7560	1394,6	0,0101
1,505	7629	1398,4	0,0101
1,552	7633	1376	0,0101
1,6	7630	1329,5	0,0101
1,648	7654	1342,7	0,0101
1,696	7688	1327,2	0,0101
1,745	7653	1306,2	0,0101
1,794	7674	1470,6	0,0101
1,843	7736	1318,4	0,0101
1,894	7722	1348,7	0,0101
1,944	7760	1350	0,0101
1,995	7747	1447,6	0,0101
2,047	7835	1385,2	0,0101
2,099	7822	1335,7	0,0101
2,151	7827	1357,8	0,0101
2,204	7822	1405,1	0,0101
2,257	7828	1463,3	0,0101
2,311	7952	1350,3	0,0101
2,366	7942	1413	0,0101
2,42	7958	1378,1	0,0101
2,476	8026	1428,4	0,0101
2,532	8037	1401,6	0,0101
2,588	7999	1349,9	0,0101
2,645	8128	1555,4	0,0101
2,702	8135	1443,5	0,0101
2,76	8050	1412,8	0,0101
2,819	8129	1368,6	0,0101
2,878	8143	1377,6	0,0101
2,937	8124	1419,2	0,0101
2,997	8142	1431,6	0,0101
3,058	8143	1434,8	0,0101
3,119	8096	1329,6	0,0101
3,181	8238	1417,9	0,0101
3,243	8242	1350,9	0,0101
3,306	8184	1411,1	0,0101
3,369	8230	1491	0,0101
3,433	8217	1315,4	0,0101
3,498	8203	1354,9	0,0101
3,563	8336	1318,6	0,0101
3,629	8333	1374,2	0,0101
3,695	8314	1381,8	0,0101
3,762	8469	1386,6	0,0101
3,829	8381	1415,4	0,0101
3,898	8422	1527,1	0,0101
3,966	8424	1356,5	0,01
4,036	8380	1357,1	0,0101
4,106	8366	1435,8	0,0101
4,177	8455	1432,4	0,0101
4,248	8506	1336,8	0,0101
4,32	8565	1414,6	0,0101
4,393	8404	1332,6	0,0101
4,466	8481	1458,9	0,0101
4,54	8519	1352,9	0,0101
4,614	8601	1353,4	0,0101
4,69	8554	1350,8	0,0101
4,766	8624	1398,8	0,0101
4,842	8611	1260,4	0,0101
4,92	8732	1343,5	0,0101
4,998	8694	1370,8	0,0101
5,077	8780	1368,7	0,0101
5,156	8753	1374,6	0,0101
5,236	8708	1358,8	0,0101
5,317	8599	1320	0,0101
5,399	8719	1377	0,0101
5,482	8500	1495,7	0,0101
5,565	8666	1331,5	0,01
5,649	8631	1384,7	0,0101
5,734	8692	1459,6	0,0101
5,819	8627	1475,7	0,0101
5,905	8873	1463	0,01
5,992	8805	1504,2	0,0101
6,08	8866	1402,9	0,0101
6,169	8724	1383,3	0,0101
6,258	8750	1329,3	0,0101
6,349	8874	1381,4	0,0101
6,44	8809	1383,7	0,0101
6,532	8772	1344,8	0,0101
6,624	8862	1329,7	0,0101
6,718	8896	1351	0,0101
6,812	8922	1452,2	0,0101
6,908	8644	1431,8	0,0101
7,004	8879	1470	0,01
7,101	8944	1594,8	0,0101
7,199	8978	1371,4	0,0101
7,298	9026	1395,7	0,0101
7,397	8971	1465,2	0,0101
7,498	9021	1412,5	0,0101
7,6	9014	1365,5	0,0101
7,702	9154	1345,8	0,0101
7,806	9004	1440,4	0,0101
7,91	9002	1389,6	0,0101
8,015	9131	1373,5	0,0101
8,121	9124	1359,9	0,0101
8,229	9219	1361,6	0,0101
8,337	9071	1495,1	0,0101
8,446	9156	1446,4	0,0101
8,556	9205	1317,6	0,0101
8,667	9040	1366,9	0,0101
8,78	8983	1266,2	0,0101
8,893	8976	1428,1	0,0101
9,007	9144	1392,1	0,0101
9,122	9236	1337,9	0,0101
9,239	9220	1261,5	0,0101
9,356	9182	1502	0,0101
9,474	9238	1449,5	0,0101
9,594	9296	1435,4	0,0101
9,715	9333	1443,5	0,0101
9,836	9335	1405,3	0,0101
9,959	9371	1407,6	0,0101
10,083	9386	1403,6	0,0101
10,208	9410	1428,5	0,0101
10,334	9392	1436,3	0,0101
10,462	9421	1411,6	0,0101
10,59	9385	1477,7	0,0101
10,72	9339	1425,8	0,0101
10,851	9334	1495,5	0,0101
10,983	9390	1397,2	0,0101
11,116	9467	1411,2	0,0101
11,251	9599	1505,8	0,0101
11,386	9327	1438,6	0,0101
11,523	9399	1461	0,0101
11,661	9371	1439,7	0,0101
11,801	9386	1423,8	0,0101
11,942	9316	1494,6	0,0101
12,084	9327	1420,9	0,0101
12,227	9429	1273,9	0,0101
12,371	9480	1428	0,0101
12,517	9463	1454	0,0101
12,664	9496	1449	0,0101
12,813	9497	1366,5	0,0101
12,963	9578	1446,6	0,0101
13,114	9598	1505,6	0,0101
13,267	9637	1413,2	0,0101
13,421	9644	1369,2	0,0101
13,942	9316,4	1494,6	0,0101
14,084	9327,3	1420,9	0,0101
14,227	9428,6	1273,9	0,0101
14,371	9479,9	1428	0,0101
14,517	9462,6	1454	0,0101
14,664	9495,5	1449	0,0101
14,813	9497,5	1366,5	0,0101
14,963	9578,3	1446,6	0,0101
15,114	9597,7	1505,6	0,0101
15,267	9636,7	1413,2	0,0101
15,421	9643,7	1369,2	0,0101

## Sheet: Figure 4 l.
		BET
		[m2/g]
Smooth	Powder	15,29
Smooth	Xerogel	17,71
Rough	Powder	27,89
Rough	Xerogel	32,88

## Sheet: Figure S3a.
SMOOTH	SMOOTH	SMOOTH	SMOOTH	SMOOTH	SMOOTH	SMOOTH	SMOOTH	SMOOTH	SMOOTH	SMOOTH	SMOOTH	SMOOTH	SMOOTH	SMOOTH
Shear Stress	G'	G''	Shear Stress	G'	G''	Shear Stress	G'	G''	Shear Stress	G'	G''	Shear Stress	G'	G''
[Pa]	[Pa]	[Pa]	[Pa]	[Pa]	[Pa]	[Pa]	[Pa]	[Pa]	[Pa]	[Pa]	[Pa]	[Pa]	[Pa]	[Pa]
10 v%	10 v%	10 v%	15 v%	15 v%	15 v%	20 v%	20 v%	20 v%	25 v%	25 v%	25 v%	30 v%	30 v%	30 v%
0,0093	59,352	22,927	0,01015	332,22	152,81	0,01027	2042,7	1064,1	0,01529	4615,1	1604	0,0227	11705	3779,4
0,01284	61,19	23,719	0,01457	319,61	161,11	0,01468	1999,5	991,19	0,02192	4154,8	1983,1	0,03109	9501,8	2418,1
0,01581	61,456	21,894	0,02199	353,96	144,18	0,02265	2241,5	986,54	0,03478	4682,9	3112,6	0,06701	10605	4347,7
0,01991	61,267	21,284	0,03197	353,81	140,6	0,03453	2078,7	896,44	0,05263	4502,5	2800,5	0,0991	9652	5025,7
0,02459	58,962	21,48	0,04582	353,26	147,12	0,05286	2238,1	1015,2	0,08062	5135	2272,3	0,14552	10997	3183,5
0,03089	56,075	20,478	0,06747	344,55	140,29	0,08059	2116,4	1068,2	0,12243	5055,5	2409	0,21365	10047	3573,1
0,03942	49,456	19,969	0,09918	302,65	134,8	0,12296	2220	935,71	0,18582	4944,2	2132,7	0,31494	11917	4090,3
0,04899	33,831	17,101	0,14403	195,92	111,85	0,18553	2250,9	983,85	0,2799	4499,8	2123,7	0,46021	11161	3709,6
0,05895	15,39	11,495	0,16649	11,377	14,656	0,28352	1872,2	950,5	0,43223	4999,5	2137,9	0,67697	10301	3705,3
0,07225	5,6413	5,3755	0,2461	0,72463	1,4739	0,4326	1849,6	913,17	0,65286	4991,2	2087,1	0,99438	10819	3783,3
0,08626	1,6968	2,0122				0,65052	1477	837,8	0,99611	4921,1	2040,8	1,4549	10154	3846,8
0,10888	0,2255	0,48151				0,89593	306,76	242,39	1,5123	4805,2	2040,8	2,1371	9368,1	3469,6
						1,1109	14,539	17,395	2,2938	4381,2	1989,4	3,141	7275,5	2986,7
						1,9879	0,60825	2,2787	3,4798	3180	1665,3	4,4594	780,62	429,11
									4,9998	513,65	344,25	6,4116	181,14	89,578
									6,4633	50,567	42,808	7,2851	20,135	22,115
									10,709	2,9718	8,5835

## Sheet: Figure S3b.
ROUGH	ROUGH	ROUGH	ROUGH	ROUGH	ROUGH	ROUGH	ROUGH	ROUGH	ROUGH	ROUGH	ROUGH	ROUGH	ROUGH	ROUGH	ROUGH	ROUGH	ROUGH
Shear Stress	G'	G''	Shear Stress	G'	G''	Shear Stress	G'	G''	Shear Stress	G'	G''	Shear Stress	G'	G''	Shear Stress	G'	G''
[Pa]	[Pa]	[Pa]	[Pa]	[Pa]	[Pa]	[Pa]	[Pa]	[Pa]	[Pa]	[Pa]	[Pa]	[Pa]	[Pa]	[Pa]	[Pa]	[Pa]	[Pa]
5 v%	5 v%	5 v%	10 v%	10 v%	10 v%	15 v%	15 v%	15 v%	20 v%	20 v%	20 v%	25 v%	25 v%	25 v%	30 v%	30 v%	30 v%
0,01007	5,7476	1,3468	0,00984	188,16	15,513	0,00989	258,52	18,72	0,00926	986,13	0	0,01295	3489	0	0,0486	9328,6	1986,4
0,01269	5,8266	1,4908	0,01275	188,61	19,165	0,01147	245,91	0	0,0127	1201,5	116,7	0,02465	3601,3	0	0,06248	7913,6	0
0,01574	5,7483	1,2342	0,01568	189,92	13,445	0,01434	260,49	15,976	0,02032	1113,2	0	0,03229	3925,3	448,36	0,07836	8375	1299
0,01968	5,651	1,2369	0,01904	185,41	22,684	0,01682	251,35	22,821	0,024	1113,2	0	0,03872	3067,1	318,9	0,12388	7770,8	1942,8
0,02468	5,5792	1,1092	0,02488	196,78	21,191	0,02186	267,86	13,834	0,03227	1196	82,677	0,0503	3544,6	357,41	0,15785	9868,7	2102,6
0,03127	5,5079	1,0587	0,03185	196,09	16,851	0,02492	251	0	0,04896	1053,3	97,082	0,06267	3784,5	453,47	0,19834	9190,9	1510,1
0,04006	5,4803	0,98579	0,03933	188,62	21,859	0,02972	247,9	24,476	0,06348	1100,9	82,275	0,07907	3448,1	0	0,25004	10200	1332,1
0,04962	5,256	1,0013	0,05017	193,72	19,22	0,03614	245,2	24,592	0,07942	1093,3	88,016	0,09936	3336,8	383,34	0,31478	10077	1406,9
0,06245	4,9471	0,98782	0,06323	196,57	17,725	0,04342	244,57	20,767	0,09819	1098,9	94,968	0,12521	3343,1	352,22	0,39553	9768,7	1578,1
0,07708	4,1401	0,91359	0,07875	197,23	19,399	0,05128	240,12	21,487	0,12493	1127,2	104,65	0,15992	3406,8	0	0,49871	10136	1387,4
0,0825	1,4701	0,67591	0,09883	201,82	19,622	0,06259	246,83	25,346	0,1555	1104	85,003	0,19828	3380,9	324,39	0,62772	9865,9	1484,7
0,10348	0,01568	0,11867	0,1248	198,82	17,346	0,07552	249,15	21,811	0,19858	1112,4	90,138	0,251	3410,6	381,22	0,79127	9780,8	1037,2
			0,15735	198,76	18,11	0,09096	252,17	21,697	0,25037	1115,9	104,04	0,3149	3412	412,18	0,99643	9643,2	1649,6
			0,19758	199,25	17,16	0,1089	251,18	22,487	0,31512	1128,3	91,899	0,39614	3400,4	367,19	1,2535	9549,3	1501,3
			0,2512	199,48	18,11	0,13068	250,27	21,524	0,39479	1129,3	105,14	0,49891	3411,6	337,92	1,5776	9738,9	1253,5
			0,31439	199,17	18,672	0,15967	224,56	22,345	0,49581	1138,9	99,975	0,62792	3414,1	328,81	1,9866	9717,9	1321,8
			0,39707	197,54	18,31	0,18998	229,36	22,063	0,62687	1126,3	107,15	0,79069	3419,1	316,68	2,5006	9707,9	1342,5
			0,49797	197,18	19,205	0,22799	232,19	22,662	0,78643	1135,8	99,717	0,99556	3441	343,78	3,1446	9529,9	1242,4
			0,62558	195,21	18,695	0,27375	234,27	21,87	0,99718	1138,2	103,05	1,2539	3468,2	321,46	3,9598	9460,4	1294,2
			0,79158	191,23	19,474	0,32904	235,59	22,127	1,2545	1141	102,12	1,5783	3469,1	321,53	4,9892	9449,4	1278,9
			0,99546	186,7	20,592	0,39477	236,87	22,278	1,5781	1134,2	104,16	1,9855	3463,8	322,19	6,2798	9354,9	1289,8
			1,2486	179,06	22,01	0,47603	236,63	22,1	1,9885	1132,2	106,23	2,5002	3460,1	317,21	7,9027	9164,4	1271,9
			1,5586	164,97	24,03	0,573	239,02	23,545	2,5024	1128,8	106,91	3,1469	3453,7	324,38	9,9478	8913,5	1269,6
			1,7986	89	27,562	0,688	240,01	23,671	3,1471	1113,2	110,75	3,963	3445,9	325,2	12,518	8531,6	1274,2
			1,1365	0,13924	0,79345	0,82505	239,62	23,769	3,9638	1098,9	112,02	4,986	3411,3	330,07	15,76	8150,3	1249
						1,0049	237,92	24,081	4,9873	1073	115,56	6,2769	3380,5	335,02	19,823	7659,3	1262,9
						1,1968	235,08	23,999	6,2738	1036,5	123,42	7,9032	3340,2	338,21	24,937	7066,7	1261,9
						1,44	231,36	24,53	7,8803	980,24	131,56	9,9452	3268,7	343,86	31,351	6306,7	1257,8
						1,7274	225,94	25,039	9,8971	906,56	138,75	12,516	3181,1	356,47	39,35	5320	1227,4
						2,0736	218,06	25,479	12,386	797,22	149,72	15,747	3030,9	369,5	49,37	3730,3	1094,7
						2,4922	209,33	26,646	9,8971	906,56	138,75	19,786	2811,3	398,02	34,63	3,243	18,639
						2,9858	197,63	27,872	12,386	797,22	149,72	24,811	2468,9	434,35
						3,576	182,58	29,068	14,988	440,96	139,83	31,044	1850,8	460,81
						4,2801	160,3	30,687	11,229	0,27595	3,2631	19,912	25,069	51,207
						4,8601	98,187	28,643
						3,8282	0,56243	2,944

[truncated: 6 more sheets: Figure S3c., Figure S4a., Figure S4e., Figure S5m., Figure S5n., Figure S5o.]
